# Supplementary material for: Reassessment of a juvenile Daspletosaurus from the Late Cretaceous of Alberta, Canada with implications for the identification of immature tyrannosaurids
Source: Sci Rep. 2019 Nov 28;9:17801. doi: 10.1038/s41598-019-53591-7 (PMC6882908; doi:10.1038/s41598-019-53591-7)
Supplement: Supplementary file 2 — Supplementary Character Dataset [file 41598_2019_53591_MOESM2_ESM.xls]

## Sheet: Table S2
Table S2. Cranial character scorings for tyrannosauroid taxa. Modified from Carr et al (2017) to include TMP 1994.143.1.
	1 general 1: body size	2 skull 1: occ ornt	3 skull 2: gen shape	4 skull 3: length	5 skull 4: naris length	6 skull 5: naris, cdl mrgn	7 skull 6: orb fen shape	8 skull 7: orb fen size	9 skull 8: orb fen orntn	10 skull 9: ltfen	11 pmx 1: na prs	12 pmx 2: na fos for	13 pmx 3: body d	14 pmx 4: mx pr	15 pmx 5: tooth row	16 pmx 6: na fos excav	17 pmx 7: na fo extent	18 pmx 8: rstrl mrgn	19 pmx 9: ptl pr	20 mx 1: promax fen exp	21 mx 2: promax fen posn	22 mx 3: max fen rc posn	23 mx 4: max fen dv posn	24 mx 5: max fen rc length	25 mx 6 NEW: max juve size	26 mx 7: max fen prpns	27 mx 8: max fen dv psn mx antrm	28 mx 9: max fen, cdl mrgn, shape	29 mx 10: 2ndry fossa, presence	30 mx 11: aofo & na	31 mx 12: intfn strut length	32 mx 13: intfen strt base	33 mx 14 NEW: interfen strut top	34 mx 15: main body	35 mx 16: aofo depth	36 mx 17:subcut flange	37 mx 18: drsltrl pr	38 mx 19: aofo rostral lap	39 mx 20: ventral margin	40 mx 21: js pal	41 mx 22: rostral ramus step	42 mx 23: js nasal	43 mx 24: subcut texture	44 mx 25 NEW: ext surf B	45 mx 26: rim below aofo	46 mx 27: asc ramus size	47 mx 28: body cdl rgn	48 mx 29: mx flange	49 mx 30: foramina
Allosaurus	1	0	1	0	0	0	2	1	0	0	0	0	0	0	0	0	0	0	1	0	1	0	0	0	0	0	0	0	0	0	0	0	0	1	0	0	0	0	0	0	1	0	0	0	0	1	1	0	0
Maniraptora	0&1	0	0	0	0	0	0	0	0	0	?	0	0	0	0	0	0	0&1	0	0	0	0	0	0	0	0	?	0	0	0	0	0	0	1	0	0	?	0	0	?	0	0	0	0	1	1	1	0	0
Ornithomimosauria	0&1	0	0	0	0	0	0	0	0	0	0	1	0	0	0	0	0	0	?	0	0	0	0	0	?	1	?	0	0	0	0	0	0	0	0	0	?	0	0	?	0	0	0	0	1	0	0	0	0
Compsognathus	0	?	0	0	0	1	0	0	0	0	0	0	0	0	0	0	0	0	0	0	0	0	0	0	1	0	?	0	0	0	0	0	0	1	0	0	?	0	0	?	0	?	0	0	0	0	0	0	?
Proceratosaurus	0	0	0	?	1	2	0	0	0	0	0	1	1	0	1	1	1	2	?	0	1	0	0	0	?	0	?	0	0	1	0	0	0	1	0	0	?	0	0	?	1	?	0	0	0	0	0	0	1
Kileskus	0	?	?	?	1	2	?	?	?	?	?	1	1	0	1	1	1	2	0	0	1	0	0	?	?	0	?	0	0	?	0	0	0	?	0	0	?	0	0	0	0	?	0	?	0	0	0	?	?
Sinotyrannus	0	?	?	?	1	2	?	?	?	?	?	?	1	0	?	1	?	1	?	1	1	1	0	?	?	0	?	0	?	?	0	0	?	?	?	?	?	0	?	?	1	?	0	?	0	?	?	?	?
Yutyrannus	1	0	1	0	1	2	2	1		1	0	1	1	0	1	1	1	1	?	1	1	0	0	2	?	0	?	0	0	0	0	0	0	1	0	0	?	?	1	?	1	?	0	?	0	0	0	0	1
Guanlong	0	0	0	0	1	2	?	0	0	0	0	0	1	0	1	1	1	2	0	0	1	0	0	0	?	0	?	0	0	1	0	0	?	1	0	0	?	0	0	?	1	0	0	0	0	0	0	?	1
Dilong	0	0	0	0	0	2	0	0	0	0	0	1	1	0	1	0	0	2	?	0	1	0	0	1	?	0	?	0	0	1	0	0	0	0	0	0	1	0	0	?	1	?	0	0	0	0	0	0	0
Eotyrannus	0	?	?	?	0	?	?	?	?	?	?	1	1	?	1	0	0	1	0	1	1	1	0	?	?	?	?	?	?	?	?	?	?	?	?	?	?	0	0	?	0	?	0	?	1	?	?	?	?
Juratyrant	0	?	?	?	?	?	?	?	?	?	?	?	?	?	?	?	?	?	?	?	?	?	?	?	?	?	?	?	?	?	?	?	?	?	?	?	?	?	?	?	?	?	?	?	?	?	?	?	?
Stokesosaurus	0	?	?	?	?	?	?	?	?	?	?	?	?	?	?	?	?	?	?	?	?	?	?	?	?	?	?	?	?	?	?	?	?	?	?	?	?	?	?	?	?	?	?	?	?	?	?	?	?
Aviatyrannis	0	?	?	?	?	?	?	?	?	?	?	?	?	?	?	?	?	?	?	?	?	?	?	?	?	?	?	?	?	?	?	?	?	?	?	?	?	?	?	?	?	?	?	?	?	?	?	?	?
Timurlengia	0	0	?	?	?	?	?	?	?	?	?	?	?	?	?	?	?	?	?	0	0	?	0	1	?	?	?	?	?	?	1	0	?	?	1	0	?	?	1	?	0	?	0	0	1	?	1	?	0
Xiongguanlong	0	0	0	1	0	0	0	0	0	0	?	1	1	0	2	0	0	1	?	?	?	?	0	?	?	0	?	?	?	1	?	0	?	?	0	0	?	0	1	?	0	?	0	0	1	?	0	?	0
Dryptosaurus	1	?	?	?	?	?	?	?	?	?	?	?	?	?	?	?	?	?	?	?	?	?	?	?	?	?	?	?	?	?	?	?	?	?	?	?	?	?	?	?	?	?	0	0	?	?	?	?	?
Appalachiosaurus	1	?	?	1	?	0	?	?	?	?	?	?	?	?	?	?	?	?	?	0	0	0	0	0	1	0	0	1	?	?	0	0	0	1	0	0	?	0	1	?	0	1	0	0	1	1	1	1	?
Bistahieversor	1	?	0	?	0	0	1	1	0	1	0	1	1	1	2	0	0	1	1	0	0	0	0	0	1	0	?	1	0	1	0	0	0	2	1	0	1	0	1	?	0	1	0	0	1	1	1	1	0
Albertosaurus	1	0	1	1	0	0	1	1	0	1	0	1	1	1	2	0	0	1	1	0	0	0	0	0	1	0	0	1	1	0&1	1	0	0	2	0	0	1	0&1	1	0	0	1	0	0	1	1	1	1	0
Gorgosaurus	1	0	1	1	0	0	1	1	0	1	0	1	1	1	2	0	0	1	?	0	0	0	0	0	1	0	0	1	0	0&1	1	0	0	2	0	0	1	0	1	0	0	1	0	0	1	1	1	1	0
Lythronax	1	?	?	?	?	0	?	?	?	1	?	?	?	?	?	?	?	?	?	0	0	0	0	0	?	0	0	1	0	?	0	0	?	?	1	0	?	0	1	1	0	1	1	0	1	?	1	1	0
Alioramus remotus	0	0	0	?	0	?	?	?	?	1	?	?	?	?	?	?	?	?	?	?	?	?	0	?	?	?	?	?	?	?	?	?	?	1	?	0	?	?	1	?	0	?	0	0	1	?	?	?	?
Alioramus altai	0	0	0	1	0	0	1	1	?	1	1	?	?	?	?	?	?	?	?	0	0	0	0	0	0	1	1	1	1	1	1	0	0	1	0	1	1	1	1	1	0	1	0	0	1	1	1	1	0
Qianzhousaurus	0	0	0	?	0	0	?	1	0	1	1	1	1	2	2	0	0	1	1	0	0	0	0	2	?	1	?	1	1	1	1	0	1	1	0	1	1	1	1	1	0	1	0	0	1	1	1	1	0
Teratophoneus	1	?	?	?	?	?	1	?	?	1	?	?	?	?	?	?	?	?	?	?	0	0	0	0	1	0	?	?	1	?	?	?	?	?	?	0	?	1	1	?	0	1	0	0	1	?	?	1	0
Nanuqsaurus	0	?	?	?	?	?	?	?	?	?	?	?	?	?	?	?	?	?	?	?	?	?	?	?	?	?	?	?	?	?	?	?	?	?	?	?	?	?	?	?	?	2	?	?	?	?	?	?	?
Daspletosaurus torosus	1	1	1	1	0	0	1	1	0	1	0	1	1	2	2	0	0	1	1	1	0	0	0	2	0	0	0	1	1	1	1	0	1	2	0	0	2	1	1	1	0	2	2	0	1	1	1	1	0
Daspletosaurus horneri	1	1	1	?	0	0	?	1	0	1	0	1	?	2	?	0	0	?	?	1	0	0	0	2	0	0	0	1	1	1	0&1	0	1	2	0	0	2	1	1	1	0	2	2	0	1	1	1	1	0
Iren Dabasu taxon	0	?	?	?	?	?	?	?	?	?	?	?	?	?	?	?	?	?	?	?	?	?	?	?	?	?	?	?	?	?	?	?	?	?	?	?	?	?	?	?	?	?	?	?	?	?	?	?	?
Zhuchengtyrannus	1	?	?	?	?	?	?	?	?	?	?	?	?	?	?	?	?	?	?	1	0	1	0	?	?	0	?	?	?	?	?	1	?	?	0	0	?	?	1	1	0	?	1	1	1	?	1	?	0
Tarbosaurus bataar	1	1	1	1	0	0	2	1	1	1	1	1	2	2	2	0	0	1	1	1	0	1	1	2	0	0	1	1	1	0	1	1	1	2	1	1	3	0	1	1	0	2	1	1	1	1	1	1	0
Tyrannosaurus rex	1	1	1	1	0	0	2	1	1	1	1	1	2	2	2	0	0	1	1	1	0	1	1	2	1	0	1	1	1	0	1	1	1	2	0&1	0	1&3	0	1	1	0	2	1	1	1	1	1	1	0
TMP 1994.143.1	0	0	?	?	0	0	1	1	0	1	0	1	1	2	2	0	0	1	1	0	0	0	0	0	?	0	0	1	0	1	1	0	0	2	0	0	1	0	1	0	0	0	0	0	1	1	1	1	0
														skull of TMP 1994.143.1 is dorsoventrally crushed; premaxilla hidden in lateral view as a result
[truncated: 206 more columns]

## Sheet: Table S3
Table S3. Dentition and postcranial character scorings for tyrannosauroid taxa. Modified from Carr et al (2017) to include TMP 1994.143.1.
	256 int 2: zone ossif	257 dntn 1: pmx msl crna	258 dntn 2: pmx #4	259 dntn 3: ling ridge	260 dntn 4: crvtr	261 dntn 5: mx teeth #	262 dntn 6: mx tooth crn	263 dntn 7: dn tooth #	264 dntn 8: tooth form	265 dntn 9: denticle sizes	266 cervs 1: cntrm l ratio	267 cervs 2: pn for dv psn	268 cervs 3: pn for fossa	269 cervs 4: ridge	270 cervs 5: for fo ridge	271 cervs 6: sp pr txtr	272 cervs 7: sp pr extnsns	273 axis 8: sp pr form	274 cervs 9: spdp fo	275 cervs 10: epi form	276 cervs 11: epi B	277 cervs 12: sp pr shape	278 cervs 13: sp pr height	279 cervs 14: cntr lmn	280 cervs 15: hypapoph	281 cervs 16: przygs	282 cervs 17: cntrd lmna ortn	283 dors 1: sp pr scars	284 dors 2: pneumaticity	285 dors 3: sp pr term	286 dors 4: centra l	287 dors 5: postzyg	288 dors 6: ctro lam	289 sacr 1: pn for	290 sacr 2: sp pr fen	291 sacr 3: ribs span	292 sacr 4: rib posn	293 sacr 5: #5	294 sacr 6: hypo	295 cdls 1: sp pr posn	296 cdls 2: trans pr shape	297 cdls 3: laminae	298 scap 1: angle	299 scap 2: acrom	300 scap 3: ratio A	301 scap 4: ratio B	302 scap 5: glnd	303 cor 1: lgth	304 cor 2: for
Allosaurus	0	0	0	0	0	0	0	0	0	0	0	1	0	0	0	0	0	1	0	1	1	0	0	0	0	0	0	2	0	0	1	0	0	0	0&1	0	0	0	0	1	0	0	0	0	0	0	0	0	0
Maniraptora	0	0	0	0	0	0&1	0	0	0	1	0	0	0	0	0	0	0&1	0	0	0&1	1	0	0	0	0	1	?	1	1	1	1	0	0	0&1	1	0	0	0	?	0	0	0	0	0	0	0	0	0	0
Ornithomimosauria	?	0	0	0	0	0	?	1	0	?	0	0	0	?	0	0	?	0	0	0	0	0	0	0	0	0	0	0	0	0	0	1	0	0	1&2	0	0	0	0	0	0	0	0	0	0	0	0	0	0
Compsognathus	?	0	0	0	0	0&1	0	0&1	0	?	0	?	?	?	?	?	?	0	?	0	?	0	0	0	0	?	?	0	0	0	0	0	?	0	0	0	?	0	?	0	?	?	0	0	0	0	0	1	0
Proceratosaurus	?	1	1	1	0	0	0	1	0	1	?	?	?	?	?	?	?	?	?	?	?	?	?	?	?	?	?	?	?	?	?	?	?	?	?	?	?	?	?	?	?	?	?	?	?	?	?	?	?
Kileskus	?	?	?	?	?	0	?	?	0	?	?	?	?	?	?	?	?	?	?	?	?	?	?	?	?	?	?	?	?	?	?	?	?	?	?	?	?	?	?	?	?	?	?	?	?	?	?	?	?
Sinotyrannus	?	?	?	?	?	?	0	?	0	1	?	?	?	?	?	?	?	?	?	?	?	?	?	?	?	?	?	?	?	?	?	?	?	?	?	?	?	?	?	?	?	?	?	?	?	?	?	?	?
Yutyrannus	?	1	1	?	0	0	0	0	0	?	0	0	0	?	0	0	?	?	0	1	?	0	1	0	0	?	?	?	0	0	1	0	0	?	1	?	?	?	?	1	0	0	0	0	0	0	0	0	0
Guanlong	?	1	0	1	0	1	0	?	0	1	0	?	?	?	?	?	?	?	?	0	0	0	0	0	0	0	1	0	0	0	0	0	1	0	1	0	0	0	0	?	0	?	0	0	0	0	0	0	1
Dilong	?	1	0	1	0	1	0	0	0	1	0	0	0	0	0	0	1	0	0	0	0	0	0	0	0	0	1	0	0	0	0	0	0	?	?	?	?	?	?	?	?	0	0	0	0	0	0	1	1
Eotyrannus	?	2	?	2	?	?	0	?	0	1	0	?	?	?	0	0	?	0	?	0	?	?	?	0	0	?	?	?	1	?	0	?	?	?	?	?	?	?	?	?	?	?	0	0	?	?	?	0	1
Juratyrant	?	?	?	?	?	?	?	?	?	?	0	?	?	?	?	?	?	?	?	0	0	0	?	0	0	?	1	0	0	0	0	1	0	0	?	0	0	1	0	0	?	0	?	?	?	?	?	?	?
Stokesosaurus	?	?	?	?	?	?	?	?	?	?	?	?	?	?	?	?	?	?	?	?	?	?	?	?	?	?	?	?	?	?	?	?	?	?	?	?	?	?	?	?	?	?	?	?	?	?	?	?	?
Aviatyrannis	?	?	?	?	?	?	?	?	?	?	?	?	?	?	?	?	?	?	?	?	?	?	?	?	?	?	?	?	?	?	?	?	?	?	?	?	?	?	?	?	?	?	?	?	?	?	?	?	?
Timurlengia	?	2	?	2		0	?	?	1	?	0	?	?		?		?	?	?	?	?	?			?	?	?	0	0	0	1	1	?	?	?	?	?	?	?	?	?	?	?	?	?	?	?	?	?
Xiongguanlong	?	2	?	2	?	0	1	?	0	?	0	?	?	0	0	0	0	1	0	0	1	0	0	0	1	1	0	0	0	0	0	1	0	?	?	?	?	?	?	?	?	?	?	?	?	?	?	?	?
Dryptosaurus	?	?	?	?	?	?	1	?	0	0	?	?	?	?	?	?	?	?	?	?	?	?	?	?	?	?	?	?	?	?	?	?	?	?	?	?	?	?	?	?	?	?	?	?	?	?	?	?	?
Appalachiosaurus	?	2	?	2	?	0	?	0	?	?	?	?	?	?	?	?	?	?	?	?	?	?	?	?	?	?	?	?	?	?	?	?	?	?	?	?	?	?	?	?	0	?	?	?	?	?	?	?	?
Bistahieversor	?	2	?	2	?	0	1	0	0	?	?	?	?	?	1	1	1	?	?	?	?	?	?	?	?	?	?	?	?	?	?	?	?	?	?	?	?	?	?	?	0	1	1	1	1	1	1	?	?
Albertosaurus	?	2	1	2	1	0	?	0	1	0	1	?	?	?	?	?	?	1	?	?	?	1	1	?	?	?	?	?	?	?	?	1	?	?	?	?	?	?	?	?	?	0	1	1	1	1	1	1	0
Gorgosaurus	?	2	1	2	1	0	1	0	1	0	1	?	?	?	?	?	?	1	?	0	1	1	1	?	?	?	?	1	1	1	0	1	?	?	?	?	?	1	?	0	?	?	1	1	1	1	1	1	0
Lythronax	?	?	?	?	?	1	?	0	?	?	?	?	?	?	?	?	?	?	?	?	?	?	?	?	?	?	?	?	?	?	?	?	?	?	?	?	?	?	?	?	?	1	?	?	?	?	?	?	?
Alioramus remotus	?	?	?	?	?	0	?	1	?	?	?	?	?	?	?	?	?	?	?	?	?	?	?	?	?	?	?	?	?	?	?	?	?	?	?	?	?	?	?	?	?	?	?	?	?	?	?	?	?
Alioramus altai	0	?	?	?	?	0	?	1	0	0	0	0	0	1	0	0	0	1	0	0	0	1	1	1	1	1	0		1	1	0	1	1	?	2	1	0	1	1	1	1	1	?	?	?	?	?	?	?
Qianzhousaurus	0	?	?	?	?	0	?	1	1	?	0	1	0	1	1	?	?	1	0	0	?	1	1	1	?	1	0	2	?	1	0	1	1	?	?	?	?	?	?	1	1	1	1	1	1	?	1	1	0
Teratophoneus	?	?	?	?	?	1	1	0	0	0	?	?	?	?	?	?	?	?	?	1	1	?	1	1	?	1	0	2	?	?	?	?	?	?	?	?	?	?	?	1	1	1	?	?	?	?	1	?	0
Nanuqsaurus	?	?	?	?	?	?	?	?	?	?	?	?	?	?	?	?	?	?	?	?	?	?	?	?	?	?	?	?	?	?	?	?	?	?	?	?	?	?	?	?	?	?	?	?	?	?	?	?	?
Daspletosaurus torosus	0	2	1	2	1	0	1	0	1	0	1	0	0	0	1	1	1	1	0	1	1	1	1	1	1	1	0	2	1	1	1	1	0	?	?	?	?	?	?	1	?	1	1	1	1	1	1	1	?
Daspletosaurus horneri	?	2	?	2	1	0	1	0	1	0	1	1	1	1	?	?	?	?	?	0	1	?	1	1	?	1	0	2	1	1	1	1	0	?	?	?	?	?	?	?	1	1	?	?	?	?	?	?	?
Iren Dabasu taxon	?	2	?	2	?	?	?	?	1	0	?	?	?	?	?	?	?	?	?	?	?	?	?	?	?	?	?	?	?	?	?	?	?		?	?	?	?	?	?	?	?	?	?	?	?	?	?	?
Zhuchengtyrannus	?	?	?	?	?	1	1	0	1	0	?	?	?	?	?	?	?	?	?	?	?	?	?	?	?	?	?	?	?	?	?	?	?	?	?	?	?	?	?	?	?	?	?	?	?	?	?	?	?
Tarbosaurus bataar	1	2	1	2	1	1	1	0	2	0	1	1	1	1	1	1	?	1	1	1	1	1	1	1	?	1	0	2	1	1	1	1	1	1	?	?	1	?	?	1	?	1	1	1	1	1	1	1	0
Tyrannosaurus rex	1	2	1	2	1	1	1	0	2	0	1	1	1	1	1	1	0	1	1	1	1	1	1	1	1	1	0	2	1	1	1	1	0	1	2	1	1	1	1	1	1	1	1	1	1	1	1	1	0
TMP 1994.143.1	0	2	1	2	1	0	1	1	0	0	0	?	?	?	?	?	?	?	?	?	?	?	?	?	?	?	?	?	?	?	?	?	?	?	?	?	?	?	?	?	?	?	?	?	?	?	?	?	?
[truncated: 82 more columns]

## Sheet: Table S4
Table S4. Postorbital (and postorbital related) character scorings for tyrannosauroid taxa. Modified from Carr et al (2017) to include TMP 1994.143.1 and TMP 2013.18.11.
	110 po 1: corn pr form	111 po 2: corn pr dv psn	112 po 3: corn pr orbit	113 po 4: corn pr psn ltf	114 po 5: sq ramus cddrsl mrgn	115 po 6:sq rms, ltf	116 po 7: suborb pr, prsnc form	117 po 8: suborb pr, dv	118 po 9: rstrl ramus, form	119 po 10: rstrl ramus, shape	120 po 11: jugal ramus, length	130 sq 9: po pr, rostral tip, position
Allosaurus	0	?	?	0	1	0	0	?	0	0	0	0
Maniraptora	0	?	?	0	0	1	0	?	0	0	1	1
Ornithomimosauria	0	?	?	?	0	1	0	?	0	0	0	0
Compsognathus	0	?	?	?	0	1	0	?	1	0	0	?
Proceratosaurus	?	?	?	?	?	?	0	?	?	?	0	?
Kileskus	?	?	?	?	?	?	?	?	?	?	?	?
Sinotyrannus	?	?	?	?	?	?	?	?	?	?	?	?
Yutyrannus	2	1	0	0	0	0	2	?	0	0	0	0
Guanlong	0	?	?	?	0	1	0	?	1	1	0	0
Dilong	0	?	?	?	0	0	0	?	1	1	1	0
Eotyrannus	?	?	?	?	?	?	?	?	?	?	?	?
Juratyrant	?	?	?	?	?	?	?	?	?	?	?	?
Stokesosaurus	?	?	?	?	?	?	?	?	?	?	?	?
Aviatyrannis	?	?	?	?	?	?	?	?	?	?	?	?
Timurlengia	?	?	?	?	?	?	?	?	?	?	?	?
Xiongguanlong	0	?	?	0	?	0	0	?	0	1	1	0
Dryptosaurus	?	?	?	?	?	?	?	?	?	?	?	?
Appalachiosaurus	?	?	?	?	?	?	?	?	?	?	?	?
Bistahieversor	2	1	1	0	0	0	1	0	0	0	1	0
Albertosaurus	2	0	0	0	1	1	1	0	0	?	1	0
Gorgosaurus	2	0	0	0	1	1	1	0	0	0	1	0
Lythronax	?	?	?	?	?	?	?	?	?	?	?	?
Alioramus remotus	1	0	0	0	0	?	1	0	0	1	?	1
Alioramus altai	1	0	0	0	0	0	1	0	0	1	1	1
Qianzhousaurus	2	0	0	0	0	0	1	0	0	0	1	1
Teratophoneus	2	0	1	0	0	0	2	0	0	?	1	0
Nanuqsaurus	?	?	?	?	?	?	?	?	?	?	?	?
Daspletosaurus torosus	2	1	1	1	0	0	1	1	0	0	1	1
Daspletosaurus horneri	2	1	1	1	0	0	1	1	0	0	1	1
Iren Dabasu taxon	?	?	?	?	?	?	?	?	?	?	?	?
Zhuchengtyrannus	?	?	?	?	?	?	?	?	?	?	?	?
Tarbosaurus bataar	2	1	1	0	0	0	2	1	0	0	1	0
Tyrannosaurus rex	2	1	1	0	0	0	2	1	0	0	1	0
TMP 1994.143.1	2	0	0	0	[01]	1	1	0	0	1	1	0
TMP 2013.18.11	2	1	1	0	0	?	?	?	0	1	?	1
